# Supplementary material for: A Novel Hydrogel Sponge for Three-Dimensional Cell Culture
Source: Pharmaceutics. 2024 Oct 19;16(10):1341. doi: 10.3390/pharmaceutics16101341 (PMC11511160; doi:10.3390/pharmaceutics16101341)
Supplement: Supplementary file 1 [file pharmaceutics-16-01341-s001.zip]

Archive with 1 entries (1 files):
- pharmaceutics-3244598-supplementary.pdf
